# Supplementary material for: Bufalin Suppresses Colorectal Cancer Liver Metastasis by Inhibiting De Novo Fatty Acid Synthesis via the PI3K/AKT-Mediated SREBP1/FASN Pathway
Source: Molecules. 2025 Sep 5;30(17):3634. doi: 10.3390/molecules30173634 (PMC12430088; doi:10.3390/molecules30173634)
Supplement: Supplementary file 1 [file molecules-30-03634-s001.zip]

Archive with 2 entries (2 files):
- supplementary File S1-pww.pdf
- supplementary File S2-pww.pdf
